# Supplementary material for: Beyond traditional stimuli: Validating AI-generated images for eliciting negative emotions in affect research
Source: PLoS One. 2026 Feb 10;21(2):e0342434. doi: 10.1371/journal.pone.0342434 (PMC12890096; doi:10.1371/journal.pone.0342434)
Supplement: S2 Table — PT = people-tree, PA = people-animal, PV = people-vehicle, TA = tree-animal, TV = tree-vehicle, VA = vehicle-animal. (XLSX) [file pone.0342434.s002.xlsx]

## Sheet: Sheet1
		Valence		Arousal
Images	Emotion	M	SD	M	SD
PA_01	1	3.12	1.45	4.84	2.21
PA_02	1	4.36	1.87	4.87	1.79
PA_03	1	2.84	1.69	6.18	2.35
PA_04	1	1.94	1.01	5.62	2.33
PA_05	1	2.08	1.52	6.52	2.03
PA_06	1	3.55	1.33	4.95	2.04
PA_07	1	2.31	1.01	5.64	1.95
PA_08	1	3.13	1.7	5.32	1.83
PA_09	1	3.68	1.1	3.85	1.97
PA_10	1	4.13	1.19	4.27	2
PA_11	2	6.91	1.19	4.74	1.98
PA_12	2	6.25	1.28	3.76	2.05
PA_13	2	6.02	1.5	4.07	2.13
PA_14	2	6.2	1.33	3.9	2.05
PA_15	2	6.94	1.35	4.8	2.25
PA_16	2	6.56	1.42	4.74	2.07
PA_17	2	7	1.07	4.37	2.02
PA_18	2	6.55	1.47	4.46	2.09
PA_19	2	6.28	1.64	4.56	2.11
PA_20	2	7.38	1.13	4.95	2.21
PA_21	2	5.68	1.7	4.45	1.95
PA_22	2	5.89	1.44	4.36	2.03
PA_23	2	7.42	1.18	4.83	2.43
PA_24	2	6.2	1.48	4.61	1.86
PA_25	2	5.44	1.65	4.31	2.09
PA_26	2	6.73	1.45	4.27	2.04
PA_27	2	5.79	1.32	3.82	1.95
PA_28	2	6.9	1.29	4.47	2.27
PA_29	2	4.65	1.52	4.51	1.83
PA_30	2	6.65	1.26	4.55	1.99
PT_01	1	2.45	1.01	4.67	2.08
PT_02	1	1.94	1.01	5.95	2.12
PT_03	1	2.66	0.96	4.92	1.83
PT_04	1	2.62	1.18	4.82	2.02
PT_05	1	3.07	1.03	4.17	2.02
PT_06	1	2.44	1.3	5.31	2.07
PT_07	1	1.73	0.94	6.12	2.31
PT_08	1	2.51	1.03	4.73	2.1
PT_09	1	2.92	1.31	4.95	2.2
PT_10	1	2.19	1	5.31	2.01
PT_11	1	3.02	1.05	4.57	1.9
PT_12	1	2.8	1.22	4.28	2.11
PT_13	1	1.98	1.18	5.67	2.19
PT_14	1	2.83	1.29	4.33	2.23
PT_15	1	2.48	1.04	4.79	2.09
PT_16	1	2.39	0.9	4.98	1.9
PT_17	1	1.87	0.88	5.75	2.05
PT_18	1	2.7	1.04	5.09	1.93
PT_19	1	2.42	1.07	5.14	2.23
PT_20	1	3.27	1.62	4.67	2.01
PT_21	2	6.35	1.37	3.93	1.9
PT_22	2	6.1	1.36	3.81	1.98
PT_23	2	5.54	1.2	3.42	1.99
PT_24	2	5.33	1.33	3.75	1.88
PT_25	2	6.72	1.35	3.95	2.09
PT_26	2	4.76	1.36	3.79	2.11
PT_27	2	7.27	1.27	4.56	2.1
PT_28	2	6.14	1.37	4.15	1.97
PT_29	2	5.6	1.31	4.11	1.87
PT_30	2	5.4	1.21	3.51	1.98
PV_01	1	1.91	0.94	5.63	1.87
PV_02	1	2.11	1.15	5.44	2.07
PV_03	1	1.85	0.88	5.17	2.33
PV_04	1	2.78	1.69	5.6	2.32
PV_05	1	2.63	1.1	4.97	2.01
PV_06	1	2.25	1.29	5.58	2.3
PV_07	1	2.14	1.01	5.18	2.25
PV_08	1	2.57	1.16	4.59	2.12
PV_09	1	1.94	1.35	6.48	2.01
PV_10	1	2	0.95	5.35	2.26
PV_11	2	5.45	0.92	3.14	1.97
PV_12	2	5.8	1.28	3.62	2.03
PV_13	2	5.98	1.22	3.4	1.92
PV_14	2	6	1.28	3.61	2
PV_15	2	5.97	1.25	3.68	2.44
PV_16	2	4.92	0.94	3.08	1.86
PV_17	2	5.82	1.09	3.36	1.82
PV_18	2	5.28	1.08	2.86	1.93
PV_19	2	4.77	0.93	3.04	1.9
PV_20	2	7.05	1.48	4.89	2.31
TA_01	1	4.25	1.69	4.03	1.82
TA_02	1	2.44	1.09	5.1	1.93
TA_03	1	3.7	1.47	4.51	2.02
TA_04	1	2.55	1.6	5.27	2.07
TA_05	1	2.73	1.21	4.95	2.05
TA_06	1	2.26	0.93	5.28	1.98
TA_07	1	2.72	1.19	5.13	2.26
TA_08	1	3.36	1.29	4.44	2.11
TA_09	1	2.27	1.27	5.35	2.19
TA_10	1	2.11	1.23	5.92	2.26
TA_11	2	6.17	1.71	4.22	1.9
TA_12	2	5.07	1.08	3.32	1.81
TA_13	2	5.31	1.12	3.17	1.85
TA_14	2	5.98	1.41	4.39	2.23
TA_15	2	6.64	1.67	4.46	2.23
TA_16	2	6.2	1.61	3.88	1.99
TA_17	2	5.84	1.29	3.46	1.89
TA_18	2	6.2	1.42	3.61	1.96
TA_19	2	5.2	0.95	3.05	1.81
TA_20	2	6.48	1.6	4.39	2.36
TV_01	1	3	0.99	4.1	2.04
TV_02	1	2.42	1.09	4.91	2.04
TV_03	1	2.38	1.11	4.61	2.36
TV_04	1	2.51	1.05	4.69	2.24
TV_05	1	2.65	1.12	4.58	2
TV_06	1	2.37	1.02	4.93	2.36
TV_07	1	2.2	1.19	5.22	2.47
TV_08	1	3.16	1.06	3.67	1.82
TV_09	1	2.7	1.2	4.63	2.12
TV_10	1	2.74	1.48	5.75	2.36
TV_11	2	5.17	0.76	3.09	1.81
TV_12	2	4.83	1.16	3.04	1.66
TV_13	2	4.7	1.03	3.53	1.91
TV_14	2	5.27	1.21	3.28	2.11
TV_15	2	5.15	0.76	2.7	1.88
TV_16	2	5.31	0.77	2.98	1.88
TV_17	2	6.38	1.44	3.6	2.19
TV_18	2	6.03	1.38	3.55	2.27
TV_19	2	5.29	0.99	2.63	1.72
TV_20	2	6.85	1.55	4.05	2.23
TV_21	2	5.05	1.06	3.13	2.08
TV_22	2	5.13	0.79	3.02	1.91
TV_23	2	5.36	1.05	2.97	1.87
TV_24	2	5.52	1.03	2.76	1.79
TV_25	2	5.57	1.04	3.13	1.81
TV_26	2	5.31	0.96	2.96	1.85
TV_27	2	5.81	1.37	3.2	1.95
TV_28	2	4.98	0.92	2.83	1.75
TV_29	2	5.58	1.1	2.96	1.88
TV_30	2	5.3	1.24	3.15	2.06
VA_01	1	2.79	1.18	4.92	1.98
VA_02	1	2.16	1.09	5.76	1.85
VA_03	1	2.28	1.1	5.08	1.95
VA_04	1	1.46	0.78	6.77	1.99
VA_05	1	1.7	0.91	5.78	2.3
VA_06	1	2.17	1.09	5.49	2.2
VA_07	1	1.76	1.17	6.1	2.21
VA_08	1	2.65	1.21	4.55	2.13
VA_09	1	2.71	1.25	5.17	2.22
VA_10	1	2.53	1.13	4.77	1.94
VA_11	1	2.25	1.23	5.38	2.3
VA_12	1	2.3	1.04	4.97	2.21
VA_13	1	1.86	0.93	5.76	2.13
VA_14	1	1.74	0.91	6.09	2.13
VA_15	1	3.3	1.41	4.63	2.07
VA_16	1	2.38	1.4	5.28	2.17
VA_17	1	3.03	1.29	4.39	2.04
VA_18	1	2.08	1.04	5.92	2.14
VA_19	1	2.16	1.23	5.68	2.11
VA_20	1	2.08	0.94	5.59	2.22
VA_21	2	4.62	1.2	3.68	1.83
VA_22	2	5.46	1.34	3.71	2.03
VA_23	2	5.57	1.47	4.38	2.27
VA_24	2	4.73	1.12	3.13	1.75
VA_25	2	6.03	1.4	4.32	2.13
VA_26	2	6.98	1.4	4.93	2.09
VA_27	2	4.02	1.27	4.52	2.18
VA_28	2	5.71	1.29	3.44	2.06
VA_29	2	5.08	1.27	4.48	2.06
VA_30	2	4.92	0.72	3.43	1.73
S2 Table. Valence and arousal ratings of images in Study 1 (n=65).
PT = people-tree, PA = people-animal, PV = people-vehicle, TA = tree-animal, TV = tree-vehicle, VA = vehicle-animal
Emotion: 1= negative, 2=neutral
