# Supplementary material for: Beyond traditional stimuli: Validating AI-generated images for eliciting negative emotions in affect research
Source: PLoS One. 2026 Feb 10;21(2):e0342434. doi: 10.1371/journal.pone.0342434 (PMC12890096; doi:10.1371/journal.pone.0342434)
Supplement: S3 Table — PT = people-tree, PA = people-animal, PV = people-vehicle, TA = tree-animal, TV = tree-vehicle, VA = vehicle-animal. (XLSX) [file pone.0342434.s003.xlsx]

## Sheet: Sheet1
			Valence		Arousal
Images	Set	Emotion	M	SD	M	SD
PA_01	1	1	3.47	1.2	4.48	1.97
PA_02	1	1	4.49	1.72	4.54	1.92
PA_03	1	1	2.86	1.37	6.49	1.9
PA_04	1	1	2.12	1	5.98	2.1
PA_05	1	1	2.3	1.64	6.16	2.3
PA_06	1	1	3.91	1.29	4.5	2.32
PA_07	2	1	2.61	1.33	5.19	2.04
PA_08	2	1	3.27	1.41	4.95	2.35
PA_09	2	1	3.87	1.09	3.58	2
PA_10	2	1	4.16	1.46	4.39	2.02
PA_11	2	1	2.68	1	5.37	2.04
PA_12	2	1	3.61	1.26	4	1.95
PA_13	2	1	2.08	1.06	6.32	2.28
PA_14	1	2	6.35	1.38	4.05	1.86
PA_15	1	2	6.12	1.47	3.97	1.79
PA_16	1	2	5.42	1.43	3.7	2.19
PA_17	1	2	5.81	1.31	3.35	1.79
PA_18	1	2	6.78	1.51	4.69	2.24
PA_19	1	2	6.45	1.42	4.64	2.12
PA_20	1	2	6.81	1.37	4.4	1.84
PA_21	1	2	6.02	1.55	4.38	2.16
PA_22	1	2	5.83	1.81	4.67	2.23
PA_23	1	2	7.12	1.2	4.66	2.58
PA_24	1	2	5.46	1.7	4.19	2.16
PA_25	1	2	6	1.43	4	2.2
PA_26	2	2	7.32	1.25	4.38	2.42
PA_27	2	2	6.03	1.2	3.64	1.91
PA_28	2	2	5.87	1.36	3.56	2.06
PA_29	2	2	7.11	1.33	4	2.26
PA_30	2	2	5.76	1.19	3.14	1.9
PA_31	2	2	6.86	1.16	3.79	2.17
PA_32	2	2	4.95	1.51	4.16	2.16
PA_33	2	2	6.34	1.28	3.89	2
PA_34	2	2	6.76	1.53	4.44	2.09
PA_35	2	2	7.76	0.97	4.74	2.34
PA_36	2	2	6.05	1.49	3.43	2.23
PA_37	2	2	6.87	1.47	3.68	1.89
PT_01	1	1	3.22	1.11	4.52	2.12
PT_02	1	1	2.29	1.35	4.93	2.3
PT_03	1	1	2.61	0.92	4.98	2.14
PT_04	1	1	2.38	1.1	5.13	2.04
PT_05	1	1	3	1.23	4.51	2.38
PT_06	1	1	2.55	0.99	4.69	2.32
PT_07	1	1	1.95	1.38	5.84	2.22
PT_08	1	1	2.49	0.91	4.83	2.28
PT_09	1	1	2.91	1.25	5.24	2.39
PT_10	1	1	2.6	0.98	4.98	2.21
PT_11	1	1	3.37	1.02	3.8	2.04
PT_12	1	1	3	1.01	4.1	2.22
PT_13	2	1	2.29	1.27	5.49	2.3
PT_14	2	1	2.97	1.26	4	2.4
PT_15	2	1	2.92	1	4.82	2
PT_16	2	1	2.58	1.08	5.05	2.23
PT_17	2	1	1.76	0.82	6	2.37
PT_18	2	1	2.92	1.53	5.11	2.59
PT_19	2	1	2.18	1.04	5.49	2.19
PT_20	2	1	3.18	1.27	4.54	2.24
PT_21	2	1	3.08	1.28	4.58	2.32
PT_22	2	1	2.39	1	6.3	1.9
PT_23	2	1	2.18	0.95	5.87	2.08
PT_24	2	1	2.68	1.03	5.11	2.29
PT_25	1	2	5.9	1.09	3.56	1.74
PT_26	1	2	5.91	1	3.14	1.78
PT_27	1	2	5.81	1.15	3.53	2.03
PT_28	1	2	5.71	1.25	3.49	1.93
PT_29	1	2	6.34	1.33	3.97	1.87
PT_30	1	2	4.56	1.45	4.03	1.99
PT_31	1	2	7.02	1.13	3.98	2.07
PT_32	2	2	6.16	1.2	3.16	1.73
PT_33	2	2	5.24	1.09	3.18	1.57
PT_34	2	2	5.37	0.85	2.56	1.59
PT_35	2	2	6.28	1.28	3.21	2.04
PT_36	2	2	6.26	1.22	3	1.77
PT_37	2	2	5.45	1.03	2.97	1.75
PV_01	1	1	1.91	0.87	5.71	2.12
PV_02	1	1	2.37	1.2	5.2	2.11
PV_03	1	1	2.02	0.95	5.49	2.29
PV_04	1	1	2.88	1.53	5.41	2.2
PV_05	1	1	3.09	1.21	4.34	2.28
PV_06	1	1	2.21	0.92	5.81	2.44
PV_07	2	1	2.68	1.19	5.16	2.4
PV_08	2	1	2.74	1.13	4.24	2.34
PV_09	2	1	1.79	0.96	6.53	2.08
PV_10	2	1	1.76	0.94	6.03	2.23
PV_11	2	1	1.97	1.13	6.24	2.38
PV_12	2	1	2.38	1.09	5.62	2.46
PV_13	2	1	3.16	1.03	4.55	2.34
PV_14	1	2	5.42	1.03	3.3	1.94
PV_15	1	2	5.38	1.25	3.08	1.89
PV_16	1	2	5.54	0.9	3.14	1.93
PV_17	1	2	5.93	1.11	3.38	1.72
PV_18	1	2	5.74	1.15	3.24	1.88
PV_19	1	2	4.95	0.79	2.75	1.7
PV_20	2	2	5.84	1.07	2.57	1.83
PV_21	2	2	5.18	0.77	2.32	1.51
PV_22	2	2	4.82	0.93	2.62	1.75
PV_23	2	2	7	1.67	4.46	2.53
PV_24	2	2	5.05	0.84	2.49	1.77
PV_25	2	2	4.89	1.18	3.11	1.8
PV_26	2	2	5.13	0.88	2.42	1.65
TA_01	1	1	3.9	1.27	4.49	2.27
TA_02	1	1	2.35	0.97	4.93	2.16
TA_03	1	1	4.02	1.63	4.46	2.2
TA_04	1	1	2.77	1.02	4.98	2.04
TA_05	1	1	2.91	1.25	5.1	2.06
TA_06	1	1	2.69	1	5.2	2.3
TA_07	1	1	3.57	1.48	4.41	2.02
TA_08	2	1	3.55	1.06	4.43	1.86
TA_09	2	1	2.53	1.11	5.45	2.21
TA_10	2	1	2.42	1.35	5.55	2.41
TA_11	2	1	2.39	1.13	5.84	2.03
TA_12	2	1	2.26	1.25	5.97	2.06
TA_13	2	1	2.95	0.84	4.62	1.78
TA_14	1	2	6.14	1.37	3.4	1.87
TA_15	1	2	5.07	1.21	3.57	2.43
TA_16	1	2	5.28	1.18	3.18	1.75
TA_17	1	2	5.7	1.54	4.63	2.44
TA_18	1	2	5.93	1.52	4.24	1.96
TA_19	1	2	5.36	1.08	3.51	1.8
TA_20	1	2	5.42	0.79	2.97	1.69
TA_21	2	2	6.16	1.24	3.11	2.01
TA_22	2	2	5	0.81	2.5	1.58
TA_23	2	2	6.21	1.61	3.57	2.63
TA_24	2	2	4.76	1.02	2.69	1.92
TA_25	2	2	6.61	1.28	4.39	2.3
TA_26	2	2	5.35	1.44	3.51	2.21
TV_01	1	1	3.02	0.94	3.9	2
TV_02	1	1	2.76	1.3	4.53	2.15
TV_03	1	1	2.71	1.02	4.54	2.3
TV_04	1	1	2.85	1.1	4.53	2.24
TV_05	1	1	2.98	1.14	3.93	2.09
TV_06	1	1	2.56	1.4	4.92	2.38
TV_07	1	1	2.79	1.32	4.17	2.08
TV_08	2	1	3.46	1.17	3.61	2.14
TV_09	2	1	2.79	1.26	4.26	2.52
TV_10	2	1	2.87	1.34	5.81	2.38
TV_11	2	1	3.35	1.34	3.5	2.32
TV_12	2	1	3.11	1.22	4.23	2.14
TV_13	2	1	2.79	1.3	4.81	2.41
TV_14	1	2	5.07	0.6	3.08	1.92
TV_15	1	2	4.6	0.77	3.31	1.66
TV_16	1	2	4.63	0.7	2.84	1.87
TV_17	1	2	5.21	1.12	3.32	2.19
TV_18	1	2	4.93	0.89	2.88	1.83
TV_19	1	2	5.6	0.98	3	2.05
TV_20	1	2	5.98	1.49	3.44	2.14
TV_21	1	2	5.86	1.16	3.29	1.99
TV_22	1	2	5.17	1.01	2.9	1.94
TV_23	1	2	6.76	1.38	3.29	1.99
TV_24	1	2	4.98	0.67	2.54	1.86
TV_25	1	2	4.98	0.91	3.21	1.71
TV_26	2	2	5.42	1	2.26	1.7
TV_27	2	2	5.79	1.14	2.34	1.64
TV_28	2	2	5.08	0.88	2.12	1.45
TV_29	2	2	5.22	0.75	2.09	1.48
TV_30	2	2	5.87	0.96	2.68	1.95
TV_31	2	2	4.87	0.93	2.34	1.76
TV_32	2	2	5.32	0.57	2.33	1.61
TV_33	2	2	4.68	1.08	2.49	1.85
TV_34	2	2	5.26	0.95	2.34	1.59
TV_35	2	2	5.53	1.06	2.62	1.85
TV_36	2	2	5.5	0.98	2.38	1.64
TV_37	2	2	5.45	1.01	2.56	2.08
VA_01	1	1	3.09	1.38	5.05	2.04
VA_02	1	1	2.35	1.04	5.5	2.03
VA_03	1	1	2.33	1.14	5.5	2.09
VA_04	1	1	1.55	0.67	7.05	1.86
VA_05	1	1	2.09	0.75	5.73	2.19
VA_06	1	1	2.24	1.53	5.76	2.03
VA_07	1	1	1.56	0.85	7.12	1.8
VA_08	1	1	2.93	1.24	5.33	2.34
VA_09	1	1	2.71	1.07	5.83	2.18
VA_10	1	1	3.16	1.34	4.8	2.15
VA_11	1	1	2.37	0.98	5.49	2.06
VA_12	1	1	2.28	1.08	5.88	2.14
VA_13	2	1	1.89	0.97	6.38	2.16
VA_14	2	1	2.08	1.09	5.97	2.01
VA_15	2	1	2.92	1.19	5.03	2.28
VA_16	2	1	2.29	0.9	5.89	2.19
VA_17	2	1	3.16	1.1	4.68	2.23
VA_18	2	1	2.03	0.88	6.14	2.3
VA_19	2	1	2.13	1.02	5.95	1.96
VA_20	2	1	2.41	0.98	5.32	2.2
VA_21	2	1	1.84	0.9	7.18	1.75
VA_22	2	1	2.63	1.13	5.84	2.57
VA_23	2	1	2.89	1.61	5.03	2.06
VA_24	2	1	2.11	0.99	6.11	2.17
VA_25	1	2	4.83	1.19	3.27	1.9
VA_26	1	2	5.21	1.12	3.87	2.13
VA_27	1	2	5.91	1.27	4.43	2.57
VA_28	1	2	4.95	0.92	3.54	1.9
VA_29	1	2	6.3	1.42	4.38	1.89
VA_30	1	2	7.02	1.35	5.08	2.14
VA_31	2	2	3.61	1.33	4.5	1.7
VA_32	2	2	5.59	1.01	2.72	1.89
VA_33	2	2	4.68	1.13	3.46	1.99
VA_34	2	2	4.61	1.17	3.31	2.08
VA_35	2	2	5.53	1.2	3.51	1.89
VA_36	2	2	5.58	1.33	2.75	1.83
VA_37	2	2	6.13	1.46	4.63	2.65
S3 Table. Valence and arousal ratings of images in Study 2 (set 1, n=43; set 2, n=38).
PT = people-tree, PA = people-animal, PV = people-vehicle, TA = tree-animal, TV = tree-vehicle, VA = vehicle-animal
Emotion: 1= negative, 2=neutral
